# Supplementary material for: Exploring the Genetic Basis of Adaptation to High Elevations in Reptiles: A Comparative Transcriptome Analysis of Two Toad-Headed Agamas (Genus Phrynocephalus)
Source: PLoS One. 2014 Nov 11;9(11):e112218. doi: 10.1371/journal.pone.0112218 (PMC4227734; doi:10.1371/journal.pone.0112218)
Supplement: Table S1 — Information on primers and randomly selected fragments for PCR and Sanger sequencing. (XLSX) [file pone.0112218.s001.xlsx]

## Sheet: Sheet1
Table S1. Information on primers and randomly selected fragments for PCR and Sanger sequencing
Sequence ID	forward primer	reverse primer	product size	No. of inconsistent sites in Phrynocephalus przewalskii	No. of inconsistent sites in Phrynocephalus vlangalii
Random Sequence 1	GGATTGGACTGCTTGGACAT	CACCAAGAGGTGCATTGAAA	355	0	0
Random Sequence 2	GGGTAGAATGGCAGCAACAT	GGCTCCAACCTATGGGAAAT	232	-	0
Random Sequence 3	GACACTTACCGCCAGGTGAT	TCTTTCTTCTGCCGTTGCTT	356	10	1
Random Sequence 4	CAACAACAACAGCGACGACT	TGTGAGGACCGAGAGATCG	220	0	0
Random Sequence 5	ATCCCAGCAGAGAAGCTGAA	TGCTCAAGCAGGGAATCATA	239	1	0
Random Sequence 6	AAAAGTGTGCCAACCAAAGG	AGCGCTTCTTCCTGCTACTG	352	0	0
Random Sequence 7	CGGAGTTATTCGCAGGATGT	TATCTGTGTCCGAGGCAGTG	238	-	0
Random Sequence 8	CAACATCAAAACCGGGATCT	TTTCTCCATTGCCTTTCAGG	245	0	0
Random Sequence 9	CTTGCTTGGTGACCTCCATT	GCAGGAACATAGCTGCCAAT	297	-	1
Random Sequence 10	GAGCTGTGGTTCCTGAGCAT	TTCCTACCACCACGTGACCT	232	-	1
Random Sequence 11	AAGCGAAGTCGAATAGAC	AATTGGACAGCTCACAGT	270	0	0
Random Sequence 12	TGCCGCTATTATTGGGAAAG	GCTCTCCAAACAAGCCATTC	297	1	0
Random Sequence 13	CCAGTTACCGACCAGCATTT	GAGCAGGATGGAGTTCTGGA	230	-	0
Random Sequence 14	GACAACTTCATCAATCAGG	TCCAGATTTGCCGTACTCTT	465	0	0
Random Sequence 15	GATGAATCATCCATGTTCT	CGTATTGTAGCAACTACTCTTG	457	-	0
