# Supplementary material for: Exploring the Genetic Basis of Adaptation to High Elevations in Reptiles: A Comparative Transcriptome Analysis of Two Toad-Headed Agamas (Genus Phrynocephalus)
Source: PLoS One. 2014 Nov 11;9(11):e112218. doi: 10.1371/journal.pone.0112218 (PMC4227734; doi:10.1371/journal.pone.0112218)
Supplement: Table S2 — List of GO categories with relatively elevated evolutionary rates in the P. vlangalii and P. przewalskii lineages. (XLSX) [file pone.0112218.s002.xlsx]

## Sheet: Sheet1
Table S2. List of GO categories with relatively elevated evolutionary rates in the P. vlangalii and P. przewalskii lineages
GO ID	Description	Taxonomy	Count	Ka/Ks in P. vlangalii	Ka/Ks in P. przewalskii	P value
P. vlangalii lineage
GO:0006811	ion transport	Biological Process	59	0.1319	0.0947	1.04e-60
GO:0005216	ion channel activity	Molecular Function	48	0.121	0.0712	1.25e-59
GO:0009986	cell surface	Cellular Component	90	0.1521	0.0861	1.65e-58
GO:0005509	calcium ion binding	Molecular Function	212	0.1349	0.0949	3.5e-55
GO:0045202	synapse	Cellular Component	49	0.1308	0.0661	4.31e-45
GO:0010629	negative regulation of gene expression	Biological Process	28	0.1482	0.1349	4.01e-41
GO:0030336	negative regulation of cell migration	Biological Process	26	0.1566	0.1288	3.46e-36
GO:0007411	axon guidance	Biological Process	34	0.1489	0.1042	1e-33
GO:0008201	heparin binding	Molecular Function	28	0.1484	0.149	1.27e-31
GO:0006810	transport	Biological Process	168	0.1329	0.0965	1.29e-30
GO:0005615	extracellular space	Cellular Component	132	0.1639	0.1583	1.91e-30
GO:0030308	negative regulation of cell growth	Biological Process	32	0.156	0.1516	2.04e-24
GO:0005215	transporter activity	Molecular Function	48	0.1505	0.1234	2.68e-23
GO:0030054	cell junction	Cellular Component	40	0.1439	0.127	4.9e-21
GO:0043065	positive regulation of apoptotic process	Biological Process	76	0.1522	0.1159	1.03e-20
GO:0005886	plasma membrane	Cellular Component	489	0.1395	0.1096	3.12e-19
GO:0016324	apical plasma membrane	Cellular Component	39	0.1901	0.0997	1.25e-16
GO:0001666	response to hypoxia	Biological Process	29	0.1321	0.0889	1.42e-16
GO:0005543	phospholipid binding	Molecular Function	150	0.1278	0.0929	7.56e-16
GO:0006816	calcium ion transport	Biological Process	25	0.1195	0.101	9.05e-14
GO:0042391	regulation of membrane potential	Biological Process	20	0.1236	0.1244	1.99e-13
GO:0035023	regulation of Rho protein signal transduction	Biological Process	40	0.1357	0.1231	2.5e-13
GO:0008285	negative regulation of cell proliferation	Biological Process	113	0.1423	0.1175	4.88e-13
GO:0042803	protein homodimerization activity	Molecular Function	192	0.1428	0.1238	6.19e-13
GO:0005089	Rho guanyl-nucleotide exchange factor activity	Molecular Function	41	0.136	0.125	9.32e-13
GO:0043005	neuron projection	Cellular Component	34	0.1481	0.0775	9.13e-12
GO:0016021	integral to membrane	Cellular Component	546	0.1345	0.1273	7.11e-11
GO:0055085	transmembrane transport	Biological Process	150	0.1293	0.0991	7.32e-11
GO:0001701	in utero embryonic development	Biological Process	98	0.1355	0.1091	8.68e-11
GO:0003707	steroid hormone receptor activity	Molecular Function	28	0.1646	0.0603	1.29e-10
GO:0043401	steroid hormone mediated signaling pathway	Biological Process	29	0.1638	0.0614	1.95e-10
GO:0007409	axonogenesis	Biological Process	20	0.1505	0.1798	2.66e-10
GO:0007626	locomotory behavior	Biological Process	29	0.1633	0.1389	8.18e-10
GO:0043524	negative regulation of neuron apoptotic process	Biological Process	38	0.1519	0.1134	1.8e-09
GO:0000165	MAPK cascade	Biological Process	25	0.1214	0.0502	4.15e-09
GO:0006351	transcription, DNA-dependent	Biological Process	75	0.1254	0.1181	8.1e-09
GO:0008083	growth factor activity	Molecular Function	21	0.2062	0.0856	1.74e-08
GO:0045893	positive regulation of transcription, DNA-dependent	Biological Process	203	0.1333	0.1009	3.88e-06
GO:0030425	dendrite	Cellular Component	30	0.1897	0.1142	3.9e-06
GO:0004872	receptor activity	Molecular Function	115	0.1079	0.0925	6.09e-06
GO:0005887	integral to plasma membrane	Cellular Component	62	0.1525	0.1175	8.91e-06
GO:0003729	mRNA binding	Molecular Function	24	0.192	0.0793	1.13e-05
GO:0007155	cell adhesion	Biological Process	82	0.118	0.0888	2.18e-05
GO:0060070	canonical Wnt receptor signaling pathway	Biological Process	24	0.1015	0.057	0.000121
GO:0045944	positive regulation of transcription from RNA polymerase II promoter	Biological Process	234	0.128	0.0916	0.00151
GO:0009791	post-embryonic development	Biological Process	42	0.1233	0.0853	0.00195
GO:0000139	Golgi membrane	Cellular Component	32	0.1217	0.0649	0.00266
GO:0007507	heart development	Biological Process	77	0.1372	0.0872	0.00283
GO:0030182	neuron differentiation	Biological Process	22	0.1308	0.1199	0.00294
GO:0003700	sequence-specific DNA binding transcription factor activity	Molecular Function	246	0.1484	0.1208	0.00333
GO:0003705	RNA polymerase II distal enhancer sequence-specific DNA binding transcription factor activity	Molecular Function	21	0.1545	0.0693	0.0041
GO:0005576	extracellular region	Cellular Component	96	0.1473	0.1644	0.00505
GO:0001077	RNA polymerase II core promoter proximal region sequence-specific DNA binding transcription factor activity involved in positive regulation of transcription	Molecular Function	21	0.1414	0.0736	0.00821
GO:0001822	kidney development	Biological Process	41	0.1299	0.0702	0.0109
GO:0004674	protein serine/threonine kinase activity	Molecular Function	155	0.0941	0.0821	0.0131
GO:0043025	neuronal cell body	Cellular Component	45	0.1598	0.1148	0.0154
GO:0006355	regulation of transcription, DNA-dependent	Biological Process	319	0.1277	0.1162	0.0379
GO:0004221	ubiquitin thiolesterase activity	Molecular Function	41	0.1611	0.0859	0.0464
P. przewalskii lineage
GO:0007186	G-protein coupled receptor signaling pathway	Biological Process	89	0.1403	0.1029	1.01e-22
GO:0005874	microtubule	Cellular Component	50	0.1364	0.0988	5.03e-21
GO:0000226	microtubule cytoskeleton organization	Biological Process	29	0.1709	0.1189	1.72e-17
GO:0009055	electron carrier activity	Molelular Function	45	0.1638	0.1373	3.57e-14
GO:0042802	identical protein binding	Molelular Function	119	0.1318	0.097	1.79e-12
GO:0006139	nucleobase-containing compound metabolic process	Biological Process	26	0.2889	0.1449	1.99e-11
GO:0015629	actin cytoskeleton	Cellular Component	63	0.1633	0.1108	1e-10
GO:0020037	heme binding	Molelular Function	29	0.1753	0.1257	1.88e-09
GO:0006629	lipid metabolic process	Biological Process	49	0.1893	0.1469	3.49e-09
GO:0005102	receptor binding	Molelular Function	90	0.1508	0.0918	2.54e-07
GO:0004252	serine-type endopeptidase activity	Molelular Function	40	0.1948	0.102	5.33e-06
GO:0016605	PML body	Cellular Component	28	0.2229	0.1204	9.33e-05
GO:0005506	iron ion binding	Molelular Function	40	0.1895	0.1546	9.48e-05
GO:0055114	oxidation-reduction process	Biological Process	210	0.1347	0.1342	0.000665
GO:0030900	forebrain development	Biological Process	30	0.1393	0.1234	0.00103
GO:0007165	signal transduction	Biological Process	344	0.1054	0.1067	0.00185
GO:0006260	DNA replication	Biological Process	38	0.1777	0.1303	0.00204
GO:0005524	ATP binding	Molelular Function	614	0.1114	0.1049	0.00276
GO:0008081	phosphoric diester hydrolase activity	Molelular Function	21	0.2021	0.2264	0.00352
GO:0006508	proteolysis	Biological Process	157	0.1308	0.1271	0.00619
GO:0016787	hydrolase activity	Molelular Function	211	0.108	0.1148	0.0226
GO:0006813	potassium ion transport	Biological Process	24	0.0928	0.0776	0.0301
GO:0001501	skeletal system development	Biological Process	33	0.1095	0.0695	0.033
GO:0008152	metabolic process	Biological Process	236	0.1402	0.129	0.0425
