# Supplementary material for: Exploring the Genetic Basis of Adaptation to High Elevations in Reptiles: A Comparative Transcriptome Analysis of Two Toad-Headed Agamas (Genus Phrynocephalus)
Source: PLoS One. 2014 Nov 11;9(11):e112218. doi: 10.1371/journal.pone.0112218 (PMC4227734; doi:10.1371/journal.pone.0112218)
Supplement: Table S3 — List of positively selected genes along the high elevation P. vlangalii lineage. (XLSX) [file pone.0112218.s003.xlsx]

## Sheet: Sheet1
Table S3. List of positively selected genes along the high elevation P. vlangalii lineages
Orthologs in Green Anole	Gene Symbol	P-value	Involving in over-represented category	Involving in category with accelerated evolution
ENSACAG00000009182	CRYBG3	1.35e-07
ENSACAG00000002222	DAAM2	7.36e-07
ENSACAG00000016429	ECT2	1.203e-06		regulation of Rho protein signal transduction;protein homodimerization activity;Rho guanyl-nucleotide exchange factor activity;positive regulation of apoptotic process
ENSACAG00000001142	TARBP1	1.393e-06	RNA metabolic process;gene expression;cellular macromolecule metabolic process;macromolecule metabolic process;primary metabolic process;cellular metabolic process
ENSACAG00000015082	OGDHL	1.438e-06
ENSACAG00000005880	HNRPLL	1.963e-06	RNA metabolic process;gene expression;cellular macromolecule metabolic process;macromolecule metabolic process;primary metabolic process;cellular metabolic process	mRNA binding
ENSACAG00000003237	PPP2CB	5.163e-06	cellular protein metabolic process;cellular macromolecule metabolic process;macromolecule metabolic process;metal ion binding;cation binding;ion binding;primary metabolic process;cellular metabolic process
ENSACAG00000001956	FAM190B	5.524e-06
ENSACAG00000006941	MYOF	1.1467e-05		integral to membrane;plasma membrane;phospholipid binding
ENSACAG00000002559	TUBA3D	1.2034e-05
ENSACAG00000008995	UBR5	3.0961e-05
ENSACAG00000008458	POLK	3.3878e-05	cellular macromolecule metabolic process;macromolecule metabolic process;primary metabolic process;cellular metabolic process
ENSACAG00000005554	PXDN	4.1917e-05	metal ion binding;cation binding;ion binding	extracellular region;extracellular space
ENSACAG00000006316	MYO1B	0.000104577		plasma membrane
ENSACAG00000006547	KLHL30	0.000114144
ENSACAG00000003987	NUP107	0.00015417		transport
ENSACAG00000002398	ACMSD	0.000168038
ENSACAG00000014727	SUV420H1	0.00017487
ENSACAG00000004830	TMEM248	0.000191554
ENSACAG00000001269	H2AFY	0.000236168
ENSACAG00000011619	RAPGEF6	0.000437333		plasma membrane
ENSACAG00000004376	DUSP16	0.000447301
ENSACAG00000016343	VSX2	0.000482204	gene expression;cellular macromolecule metabolic process;macromolecule metabolic process;primary metabolic process;cellular metabolic process	DNA-dependent regulation of transcription;sequence-specific DNA binding transcription factor activity;DNA-dependent transcription;positive regulation of transcription from RNA polymerase II promoter;negative regulation of cell proliferation
ENSACAG00000015407	CDHR1	0.000710829	metal ion binding;cation binding;ion binding	integral to membrane;plasma membrane;calcium ion binding;integral to plasma membrane;cell adhesion
ENSACAG00000007063	PDK3	0.000931555	cellular protein metabolic process;cellular macromolecule metabolic process;macromolecule metabolic process;primary metabolic process;cellular metabolic process
ENSACAG00000002268	MAML3	0.000933481
ENSACAG00000000682	PUM1	0.000941575
ENSACAG00000003045	SACS	0.000958487		extracellular region
ENSACAG00000002035	UCHL3	0.000960116	cellular protein metabolic process;cellular macromolecule metabolic process;macromolecule metabolic process;primary metabolic process;cellular metabolic process	ubiquitin thiolesterase activity
ENSACAG00000000600		0.00113036
ENSACAG00000004142	UHRF2	0.00142874
ENSACAG00000007074	SMC4	0.00155755
ENSACAG00000016403	CSPP1	0.00162052
ENSACAG00000009923	MEF2A	0.00175485	gene expression;cellular macromolecule metabolic process;macromolecule metabolic process;primary metabolic process;cellular metabolic process	DNA-dependent regulation of transcription;sequence-specific DNA binding transcription factor activity;DNA-dependent transcription;positive regulation of transcription from RNA polymerase II promoter;DNA-dependent positive regulation of transcription;RNA polymerase II core promoter proximal region sequence-specific DNA binding transcription factor activity involved in positive regulation of transc…
ENSACAG00000014430	SACM1L	0.00195614
ENSACAG00000001192	FARP2	0.00203894		phospholipid binding;regulation of Rho protein signal transduction;Rho guanyl-nucleotide exchange factor activity
ENSACAG00000009939	USP54	0.00245228	cellular protein metabolic process;cellular macromolecule metabolic process;macromolecule metabolic process;primary metabolic process;cellular metabolic process	ubiquitin thiolesterase activity
ENSACAG00000010508		0.00268458
ENSACAG00000010692	APOB	0.00299431		phospholipid binding;post-embryonic development;heparin binding;in utero embryonic development
ENSACAG00000001515	FRMPD4	0.00326357
ENSACAG00000010109		0.00330337		DNA-dependent regulation of transcription
ENSACAG00000001582	KLHDC10	0.0037688
ENSACAG00000002879	FAM160A1	0.00388921
ENSACAG00000012692	MGAT4A	0.00391507	metal ion binding;cation binding;ion binding;primary metabolic process	integral to membrane;Golgi membrane
ENSACAG00000015860	SH3RF1	0.00454845	metal ion binding;cation binding;ion binding
ENSACAG00000001431	FAM19A2	0.00468055
ENSACAG00000002642	MPHOSPH10	0.00479435	RNA metabolic process;gene expression;cellular macromolecule metabolic process;macromolecule metabolic process;primary metabolic process;cellular metabolic process
ENSACAG00000007393	CDKN2C	0.00497374		negative regulation of cell proliferation;negative regulation of cell growth
ENSACAG00000001054		0.00521706
ENSACAG00000012450	EEA1	0.00568565	metal ion binding;cation binding;ion binding	plasma membrane;protein homodimerization activity
ENSACAG00000000155	CHEK1	0.00580555		protein serine/threonine kinase activity
ENSACAG00000001224	PPIL2	0.00599277	cellular protein metabolic process;cellular macromolecule metabolic process;macromolecule metabolic process;primary metabolic process;cellular metabolic process
ENSACAG00000004104	SLC7A1	0.00679437		integral to membrane;transport;transmembrane transport
ENSACAG00000000804	DARS	0.00686857	RNA metabolic process;gene expression;cellular protein metabolic process;cellular macromolecule metabolic process;macromolecule metabolic process;primary metabolic process;cellular metabolic process
ENSACAG00000009819		0.00697409
ENSACAG00000007102	PGM2	0.00730066	metal ion binding;cation binding;ion binding;primary metabolic process
ENSACAG00000003086	PRICKLE1	0.00733436	metal ion binding;cation binding;ion binding
ENSACAG00000007503	TM4SF18	0.00734746		integral to membrane
ENSACAG00000006437	PAQR3	0.00739517		integral to membrane
ENSACAG00000002220	GDPD4	0.0075125	primary metabolic process;cellular metabolic process
ENSACAG00000004722		0.00753311	metal ion binding;cation binding;ion binding
ENSACAG00000006278	C4ORF33	0.00785326
ENSACAG00000005957	NR2E1	0.00789967	gene expression;cellular macromolecule metabolic process;macromolecule metabolic process;metal ion binding;cation binding;ion binding;primary metabolic process;cellular metabolic process	DNA-dependent regulation of transcription;sequence-specific DNA binding transcription factor activity;DNA-dependent transcription;RNA polymerase II core promoter proximal region sequence-specific DNA binding transcription factor activity involved in positive regulation of transcription;steroid hormone receptor activity;steroid hormone mediated signaling pathway
ENSACAG00000001240	STK40	0.00792445	cellular protein metabolic process;cellular macromolecule metabolic process;macromolecule metabolic process;primary metabolic process;cellular metabolic process	protein serine/threonine kinase activity
ENSACAG00000006230	NUP85	0.00843786
ENSACAG00000001393		0.00883158
ENSACAG00000008580	RBM5	0.00902514	metal ion binding;cation binding;ion binding	positive regulation of apoptotic process;mRNA binding
ENSACAG00000003496	ERBB2	0.0092448	cellular protein metabolic process;cellular macromolecule metabolic process;macromolecule metabolic process;primary metabolic process;cellular metabolic process	apical plasma membrane;heart development
ENSACAG00000015354	FNDC3A	0.00991948
ENSACAG00000000798	WBP4	0.0104367	RNA metabolic process;gene expression;cellular macromolecule metabolic process;macromolecule metabolic process;metal ion binding;cation binding;ion binding;primary metabolic process;cellular metabolic process	plasma membrane
ENSACAG00000003932	KIAA1009	0.0106031		plasma membrane
ENSACAG00000006133	GRK6	0.0106991	cellular protein metabolic process;cellular macromolecule metabolic process;macromolecule metabolic process;primary metabolic process;cellular metabolic process	protein serine/threonine kinase activity
ENSACAG00000001817	SF3B3	0.0107058
ENSACAG00000004456	WDFY1	0.0108778	metal ion binding;cation binding;ion binding
ENSACAG00000006449	THOC3	0.0110819
ENSACAG00000004868	GMIP	0.0117578
ENSACAG00000016394	ADCY9	0.0120073	metal ion binding;cation binding;ion binding;primary metabolic process;cellular metabolic process
ENSACAG00000005342	CIB3	0.0129756		calcium ion binding
ENSACAG00000003307		0.0130292
ENSACAG00000001975	TECPR1	0.0136139		integral to membrane;phospholipid binding
ENSACAG00000004954	OBFC1	0.0137344
ENSACAG00000016595	MB	0.013777	metal ion binding;cation binding;ion binding	transport;response to hypoxia;heart development
ENSACAG00000012955		0.0152294	RNA metabolic process;gene expression;cellular macromolecule metabolic process;macromolecule metabolic process;metal ion binding;cation binding;ion binding;primary metabolic process;cellular metabolic process
ENSACAG00000013657	FAM82A2	0.0161148
ENSACAG00000015060	RTN1	0.0164513		neuron differentiation
ENSACAG00000002117	GPR63	0.0173483		integral to membrane
ENSACAG00000001907	MPHOSPH8	0.0175463		plasma membrane
ENSACAG00000000907	MICU1	0.0178849	metal ion binding;cation binding;ion binding	calcium ion binding
ENSACAG00000003615	RNF126	0.0179772
ENSACAG00000002254	MIA3	0.0182527		integral to membrane;DNA-dependent regulation of transcription;sequence-specific DNA binding transcription factor activity;negative regulation of cell migration
ENSACAG00000010758	SLC39A14	0.0182849
ENSACAG00000015290	MTERFD3	0.0190449		DNA-dependent regulation of transcription;DNA-dependent transcription;protein homodimerization activity
ENSACAG00000003893	TMEM177	0.0191047
ENSACAG00000006237	SOS1	0.019172		phospholipid binding;regulation of Rho protein signal transduction;Rho guanyl-nucleotide exchange factor activity
ENSACAG00000002301	CLTCL1	0.0192463
ENSACAG00000004479	RAB11A	0.019713		plasma membrane;transport
ENSACAG00000002549	RPS2	0.0198567
ENSACAG00000001846	SH3RF3	0.0202571
ENSACAG00000000535	CLN5	0.0203673		integral to membrane
ENSACAG00000001336	ATF6	0.0206096		DNA-dependent regulation of transcription;sequence-specific DNA binding transcription factor activity;positive regulation of transcription from RNA polymerase II promoter
ENSACAG00000001995	PTPRG	0.0207425	cellular protein metabolic process;cellular macromolecule metabolic process;macromolecule metabolic process;primary metabolic process;cellular metabolic process
ENSACAG00000005119	KATNAL1	0.0214494
ENSACAG00000003512	OTUD4	0.0226111
ENSACAG00000016190	HSP90B1	0.0238677	cellular protein metabolic process;cellular macromolecule metabolic process;macromolecule metabolic process;metal ion binding;cation binding;ion binding;primary metabolic process;cellular metabolic process	response to hypoxia
ENSACAG00000006579	MTUS1	0.0252633
ENSACAG00000012174	HDAC2	0.0273532	gene expression;cellular protein metabolic process;cellular macromolecule metabolic process;macromolecule metabolic process;primary metabolic process;cellular metabolic process	DNA-dependent regulation of transcription;sequence-specific DNA binding transcription factor activity;DNA-dependent transcription;positive regulation of transcription from RNA polymerase II promoter;neuron differentiation
ENSACAG00000011183	MGAT4C	0.0279045
ENSACAG00000016055	FGF19	0.0281712
ENSACAG00000001169	TMEM119	0.0297989
ENSACAG00000011958	DHRS12	0.030054
ENSACAG00000012469	ALG8	0.0307538
ENSACAG00000003477	LEMD3	0.0311608		integral to membrane
ENSACAG00000004012	RABEPK	0.0321744		plasma membrane
ENSACAG00000015436	DNM2	0.032546
ENSACAG00000009670	CCDC88C	0.0333058
ENSACAG00000015349	RABEP1	0.033598		protein homodimerization activity;growth factor activity
ENSACAG00000014501	WIPI2	0.0337124
ENSACAG00000010492	PCYT2	0.0348072
ENSACAG00000001614	SLC27A6	0.0355982
ENSACAG00000000773	IL1RAP	0.0358208		integral to membrane
ENSACAG00000015951	CSE1L	0.0382003
ENSACAG00000006180	ATP10B	0.0398428		integral to membrane
ENSACAG00000004932	SH3PXD2A	0.0407713
ENSACAG00000006404	FBXO40	0.0407911	metal ion binding;cation binding;ion binding
ENSACAG00000004655	MKI67IP	0.0413181
ENSACAG00000015570	INPPL1	0.0417656		plasma membrane;negative regulation of cell proliferation;post-embryonic development;negative regulation of gene expression
ENSACAG00000001339	METTL21D	0.042277
ENSACAG00000001596	MRPL3	0.0423494	gene expression;cellular protein metabolic process;cellular macromolecule metabolic process;macromolecule metabolic process;primary metabolic process;cellular metabolic process
ENSACAG00000000644	PROS1	0.0426935		calcium ion binding;extracellular region
ENSACAG00000003566	ANLN	0.0432813		phospholipid binding
ENSACAG00000006939	NISCH	0.0435292		plasma membrane;negative regulation of cell migration
ENSACAG00000010153	EGF	0.0437378	cellular protein metabolic process;cellular macromolecule metabolic process;macromolecule metabolic process;metal ion binding;cation binding;ion binding;primary metabolic process;cellular metabolic process	integral to membrane;plasma membrane;calcium ion binding;DNA-dependent positive regulation of transcription;extracellular space;growth factor activity
ENSACAG00000002995	RNF10	0.0437741	metal ion binding;cation binding;ion binding	DNA-dependent positive regulation of transcription
ENSACAG00000013074	SCAI	0.0440864		negative regulation of cell migration
ENSACAG00000005155	PLEKHD1	0.0443373		phospholipid binding
ENSACAG00000009401	ARHGEF6	0.0445422		phospholipid binding;regulation of Rho protein signal transduction;Rho guanyl-nucleotide exchange factor activity
ENSACAG00000009435	FAM98A	0.0452371
ENSACAG00000002375	TMEM66	0.045404
ENSACAG00000001356	ADAM17	0.04626	cellular protein metabolic process;cellular macromolecule metabolic process;macromolecule metabolic process;metal ion binding;cation binding;ion binding;primary metabolic process;cellular metabolic process	response to hypoxia;apical plasma membrane;integral to plasma membrane;cell adhesion;cell surface
ENSACAG00000001733		0.0468862
ENSACAG00000008984	ACACB	0.0476996
ENSACAG00000008363	MYO3A	0.0479788	cellular protein metabolic process;cellular macromolecule metabolic process;macromolecule metabolic process;primary metabolic process;cellular metabolic process	protein serine/threonine kinase activity
ENSACAG00000003568	YARS	0.0491225	RNA metabolic process;gene expression;cellular protein metabolic process;cellular macromolecule metabolic process;macromolecule metabolic process;primary metabolic process;cellular metabolic process
